# Supplementary material for: High-Resolution X-Ray Computed Tomography: A New Workflow for the Analysis of Xylogenesis and Intra-Seasonal Wood Biomass Production
Source: Front Plant Sci. 2021 Aug 6;12:698640. doi: 10.3389/fpls.2021.698640 (PMC8377475; doi:10.3389/fpls.2021.698640)
Supplement: Supplementary file 1 [file Data_Sheet_1.zip]

Archive with 8 entries (8 files):
- Supplementary Figure 1.PDF
- Supplementary Figure 2.PDF
- Supplementary Figure 3.DOCX
- Supplementary File 1.DOCX
- Supplementary Table 1.DOCX
- Supplementary Table 2.DOCX
- Supplementary Table 3.DOCX
- Supplementary Table 4.DOCX
